# Supplementary material for: Protagonista lugubris, a cockroach species new to China and its contribution to the revision of genus Protagonista, with notes on the taxonomy of Archiblattinae (Blattodea, Blattidae)
Source: Zookeys. 2016 Mar 28;(574):57–73. doi: 10.3897/zookeys.574.7111 (PMC4829902; doi:10.3897/zookeys.574.7111)
Supplement: XML Treatment for Archiblattinae [file zookeys.574.7111-treatment1.xml]

<!DOCTYPE tp:taxon-treatment
  PUBLIC "-//TaxonX//DTD Taxonomic Treatment Publishing DTD v0 20100105//EN" "tax-treatment-NSO.dtd">
<tp:taxon-treatment xmlns:tp="http://www.plazi.org/taxpub"><tp:treatment-meta><kwd-group><label>Taxon classification</label><kwd><named-content content-type="kingdom">Animalia</named-content></kwd><kwd><named-content content-type="order">Blattodea</named-content></kwd><kwd><named-content content-type="family">Blattidae</named-content></kwd></kwd-group><mixed-citation publication-type="journal"><person-group><name><surname>Wang</surname><given-names>Chenchen</given-names></name><name><surname>Wang</surname><given-names>Zongqing</given-names></name><name><surname>Che</surname><given-names>Yanli</given-names></name></person-group><article-title><italic><tp:taxon-name><tp:taxon-name-part taxon-name-part-type="genus">Protagonista</tp:taxon-name-part> <tp:taxon-name-part taxon-name-part-type="species">lugubris</tp:taxon-name-part></tp:taxon-name></italic>, a cockroach species new to China and its contribution to the revision of genus <italic><tp:taxon-name><tp:taxon-name-part taxon-name-part-type="genus">Protagonista</tp:taxon-name-part></tp:taxon-name></italic>, with notes on the taxonomy of <tp:taxon-name><tp:taxon-name-part taxon-name-part-type="subfamily">Archiblattinae</tp:taxon-name-part></tp:taxon-name> (<tp:taxon-name><tp:taxon-name-part taxon-name-part-type="order">Blattodea</tp:taxon-name-part></tp:taxon-name>, <tp:taxon-name><tp:taxon-name-part taxon-name-part-type="family">Blattidae</tp:taxon-name-part></tp:taxon-name>)</article-title><source>Zookeys</source><day>28</day><month>3</month><year>2016</year><volume>2016</volume><issue>574</issue><fpage>57</fpage><lpage>73</lpage><pub-id pub-id-type="doi">10.3897/zookeys.574.7111</pub-id></mixed-citation></tp:treatment-meta><tp:nomenclature><label>Subfamily</label><tp:taxon-name>
            <tp:taxon-name-part taxon-name-part-type="subfamily">Archiblattinae</tp:taxon-name-part>
          </tp:taxon-name><tp:taxon-authority>Kirby, 1904 (1868)</tp:taxon-authority><tp:taxon-status xmlns:xlink="http://www.w3.org/1999/xlink" xlink:type="simple">new record from China</tp:taxon-status><tp:nomenclature-citation-list><tp:nomenclature-citation><tp:taxon-name><tp:taxon-name-part taxon-name-part-type="family">Planeticidae</tp:taxon-name-part></tp:taxon-name><comment> Walker, 1868: 25; <xref ref-type="bibr" rid="B29">Walker 1869</xref>: 121; <xref ref-type="bibr" rid="B22">Princis 1965</xref>: 386. Type genus: <tp:taxon-name><tp:taxon-name-part taxon-name-part-type="genus">Planetica</tp:taxon-name-part></tp:taxon-name> Saussure, 1863.</comment></tp:nomenclature-citation><tp:nomenclature-citation><tp:taxon-name><tp:taxon-name-part taxon-name-part-type="subfamily">Archiblattinae</tp:taxon-name-part></tp:taxon-name><comment> Kirby, 1904: 148, as a substitute name based on the synonymy of <tp:taxon-name><tp:taxon-name-part taxon-name-part-type="genus">Planetica</tp:taxon-name-part></tp:taxon-name> with <tp:taxon-name><tp:taxon-name-part taxon-name-part-type="genus">Archiblatta</tp:taxon-name-part></tp:taxon-name>; <xref ref-type="bibr" rid="B22">Princis 1965</xref>: 386; <xref ref-type="bibr" rid="B23">Roth 2003</xref>: 33. Type genus: <tp:taxon-name><tp:taxon-name-part taxon-name-part-type="genus">Archiblatta</tp:taxon-name-part></tp:taxon-name> Snellen van Vollenhoven, 1862.</comment></tp:nomenclature-citation><tp:nomenclature-citation><tp:taxon-name><tp:taxon-name-part taxon-name-part-type="family">Archiblattidae</tp:taxon-name-part></tp:taxon-name><comment>: <xref ref-type="bibr" rid="B6">Handlirsch 1930</xref>: 836; <xref ref-type="bibr" rid="B21">Princis 1960</xref>: 439; <xref ref-type="bibr" rid="B22">Princis 1965</xref>: 386.</comment></tp:nomenclature-citation></tp:nomenclature-citation-list></tp:nomenclature><ref-list><ref id="B29"><mixed-citation xmlns:xlink="http://www.w3.org/1999/xlink" xlink:type="simple">
          <person-group><name name-style="western"><surname>Walker</surname><given-names>F</given-names></name></person-group> (<year>1869</year>) <source>Catalogue of the specimens of <tp:taxon-name><tp:taxon-name-part taxon-name-part-type="order">Dermaptera</tp:taxon-name-part></tp:taxon-name><tp:taxon-name><tp:taxon-name-part taxon-name-part-type="order">Saltatoria</tp:taxon-name-part></tp:taxon-name> and supplement to the Blattarie in the collection of the British Museum</source>. <publisher-name>British Museum</publisher-name>, <publisher-loc>London</publisher-loc>, <fpage>119</fpage>–<lpage>156</lpage>.</mixed-citation></ref><ref id="B22"><mixed-citation xmlns:xlink="http://www.w3.org/1999/xlink" xlink:type="simple">
          <person-group><name name-style="western"><surname>Princis</surname><given-names>K</given-names></name></person-group> (<year>1965</year>) <article-title><tp:taxon-name><tp:taxon-name-part taxon-name-part-type="order">Blattariae</tp:taxon-name-part></tp:taxon-name>: Subordo <tp:taxon-name><tp:taxon-name-part taxon-name-part-type="superfamily">Blaberoidea</tp:taxon-name-part></tp:taxon-name>: Fam.: <tp:taxon-name><tp:taxon-name-part taxon-name-part-type="family">Oxyhaloidae</tp:taxon-name-part></tp:taxon-name>, <tp:taxon-name><tp:taxon-name-part taxon-name-part-type="family">Panesthiidae</tp:taxon-name-part></tp:taxon-name>, <tp:taxon-name><tp:taxon-name-part taxon-name-part-type="family">Cryptocercidae</tp:taxon-name-part></tp:taxon-name>, <tp:taxon-name><tp:taxon-name-part taxon-name-part-type="family">Chorisoneuridae</tp:taxon-name-part></tp:taxon-name>, <tp:taxon-name><tp:taxon-name-part taxon-name-part-type="family">Oulopterygidae</tp:taxon-name-part></tp:taxon-name>, <tp:taxon-name><tp:taxon-name-part taxon-name-part-type="family">Diplopteridae</tp:taxon-name-part></tp:taxon-name>, <tp:taxon-name><tp:taxon-name-part taxon-name-part-type="family">Anaplectidae</tp:taxon-name-part></tp:taxon-name>, <tp:taxon-name><tp:taxon-name-part taxon-name-part-type="family">Archiblattidae</tp:taxon-name-part></tp:taxon-name>, <tp:taxon-name><tp:taxon-name-part taxon-name-part-type="family">Nothoblattidae</tp:taxon-name-part></tp:taxon-name>.</article-title> In: <person-group><name name-style="western"><surname>Beier</surname><given-names>M</given-names></name></person-group> (<role>Ed.</role>) <issue-title>Orthopterorum Catalogus.</issue-title> <source>Uitgeverij Dr. W. Junk, ‘s-Gravenhage</source>, <fpage>284</fpage>–<lpage>400</lpage>.</mixed-citation></ref><ref id="B23"><mixed-citation xmlns:xlink="http://www.w3.org/1999/xlink" xlink:type="simple">
          <person-group><name name-style="western"><surname>Roth</surname><given-names>LM</given-names></name></person-group> (<year>2003</year>) <article-title>Systematics and phylogeny of cockroaches (<tp:taxon-name><tp:taxon-name-part taxon-name-part-type="superorder">Dictyoptera</tp:taxon-name-part></tp:taxon-name>: <tp:taxon-name><tp:taxon-name-part taxon-name-part-type="suborder">Blattaria</tp:taxon-name-part></tp:taxon-name>).</article-title> <source>Oriental Insects</source> <volume>37</volume>: <fpage>1</fpage>–<lpage>186</lpage>. doi: <ext-link xlink:type="simple" ext-link-type="doi" xlink:href="10.1080/00305316.2003.10417344">10.1080/00305316.2003.10417344</ext-link></mixed-citation></ref><ref id="B6"><mixed-citation xmlns:xlink="http://www.w3.org/1999/xlink" xlink:type="simple">
          <person-group><name name-style="western"><surname>Handlirsch</surname><given-names/></name></person-group> (<year>1930</year>) <article-title><tp:taxon-name><tp:taxon-name-part taxon-name-part-type="order">Thysanura</tp:taxon-name-part></tp:taxon-name>, Entotrophi, <tp:taxon-name><tp:taxon-name-part taxon-name-part-type="order">Protura</tp:taxon-name-part></tp:taxon-name>, <tp:taxon-name><tp:taxon-name-part taxon-name-part-type="order">Collembola</tp:taxon-name-part></tp:taxon-name>, Ephemerida, <tp:taxon-name><tp:taxon-name-part taxon-name-part-type="order">Odonata</tp:taxon-name-part></tp:taxon-name>, Perlariae, <tp:taxon-name><tp:taxon-name-part taxon-name-part-type="order">Embiodea</tp:taxon-name-part></tp:taxon-name>, <tp:taxon-name><tp:taxon-name-part taxon-name-part-type="order">Saltatoria</tp:taxon-name-part></tp:taxon-name>, <tp:taxon-name><tp:taxon-name-part taxon-name-part-type="order">Phasmida</tp:taxon-name-part></tp:taxon-name>, <tp:taxon-name><tp:taxon-name-part taxon-name-part-type="order">Dermaptera</tp:taxon-name-part></tp:taxon-name>, <tp:taxon-name><tp:taxon-name-part taxon-name-part-type="order">Thysanoptera</tp:taxon-name-part></tp:taxon-name>, <tp:taxon-name><tp:taxon-name-part taxon-name-part-type="order">Mantodea</tp:taxon-name-part></tp:taxon-name>, <tp:taxon-name><tp:taxon-name-part taxon-name-part-type="order">Blattariae</tp:taxon-name-part></tp:taxon-name>, <tp:taxon-name><tp:taxon-name-part taxon-name-part-type="order">Isoptera</tp:taxon-name-part></tp:taxon-name>, <tp:taxon-name><tp:taxon-name-part taxon-name-part-type="order">Zoraptera</tp:taxon-name-part></tp:taxon-name>, <tp:taxon-name><tp:taxon-name-part taxon-name-part-type="order">Corrodentia</tp:taxon-name-part></tp:taxon-name>, <tp:taxon-name><tp:taxon-name-part taxon-name-part-type="suborder">Mallophaga</tp:taxon-name-part></tp:taxon-name>, Siphunculata.</article-title> In: <source>Kückenthal, Handbuch der Zoologie</source>, Bd. <volume>4</volume>: <fpage>594</fpage>–<lpage>892</lpage>.</mixed-citation></ref><ref id="B21"><mixed-citation xmlns:xlink="http://www.w3.org/1999/xlink" xlink:type="simple">
          <person-group><name name-style="western"><surname>Princis</surname><given-names>K</given-names></name></person-group> (<year>1960</year>) <article-title>Zur systematik der Blattarien. Eos.</article-title> <source>Revista Espanola de Entomologia</source> <volume>36</volume>: <fpage>427</fpage>–<lpage>449</lpage>.</mixed-citation></ref></ref-list></tp:taxon-treatment>
