# Supplementary material for: Protagonista lugubris, a cockroach species new to China and its contribution to the revision of genus Protagonista, with notes on the taxonomy of Archiblattinae (Blattodea, Blattidae)
Source: Zookeys. 2016 Mar 28;(574):57–73. doi: 10.3897/zookeys.574.7111 (PMC4829902; doi:10.3897/zookeys.574.7111)
Supplement: XML Treatment for Protagonista [file zookeys.574.7111-treatment2.xml]

<!DOCTYPE tp:taxon-treatment
  PUBLIC "-//TaxonX//DTD Taxonomic Treatment Publishing DTD v0 20100105//EN" "tax-treatment-NSO.dtd">
<tp:taxon-treatment xmlns:tp="http://www.plazi.org/taxpub"><tp:treatment-meta><kwd-group><label>Taxon classification</label><kwd><named-content content-type="kingdom">Animalia</named-content></kwd><kwd><named-content content-type="order">Blattodea</named-content></kwd><kwd><named-content content-type="family">Blattidae</named-content></kwd></kwd-group><mixed-citation publication-type="journal"><person-group><name><surname>Wang</surname><given-names>Chenchen</given-names></name><name><surname>Wang</surname><given-names>Zongqing</given-names></name><name><surname>Che</surname><given-names>Yanli</given-names></name></person-group><article-title><italic><tp:taxon-name><tp:taxon-name-part taxon-name-part-type="genus">Protagonista</tp:taxon-name-part> <tp:taxon-name-part taxon-name-part-type="species">lugubris</tp:taxon-name-part></tp:taxon-name></italic>, a cockroach species new to China and its contribution to the revision of genus <italic><tp:taxon-name><tp:taxon-name-part taxon-name-part-type="genus">Protagonista</tp:taxon-name-part></tp:taxon-name></italic>, with notes on the taxonomy of <tp:taxon-name><tp:taxon-name-part taxon-name-part-type="subfamily">Archiblattinae</tp:taxon-name-part></tp:taxon-name> (<tp:taxon-name><tp:taxon-name-part taxon-name-part-type="order">Blattodea</tp:taxon-name-part></tp:taxon-name>, <tp:taxon-name><tp:taxon-name-part taxon-name-part-type="family">Blattidae</tp:taxon-name-part></tp:taxon-name>)</article-title><source>Zookeys</source><day>28</day><month>3</month><year>2016</year><volume>2016</volume><issue>574</issue><fpage>57</fpage><lpage>73</lpage><pub-id pub-id-type="doi">10.3897/zookeys.574.7111</pub-id></mixed-citation></tp:treatment-meta><tp:nomenclature><label>Genus</label><tp:taxon-name>
            <tp:taxon-name-part taxon-name-part-type="genus">Protagonista</tp:taxon-name-part>
          </tp:taxon-name><tp:taxon-authority>Shelford, 1908</tp:taxon-authority><tp:taxon-status xmlns:xlink="http://www.w3.org/1999/xlink" xlink:type="simple">new record from China</tp:taxon-status><tp:nomenclature-citation-list><tp:nomenclature-citation><tp:taxon-name><tp:taxon-name-part taxon-name-part-type="genus">Protagonista</tp:taxon-name-part></tp:taxon-name><comment> Shelford, 1908: 158; <xref ref-type="bibr" rid="B27">Shelford 1910</xref>: 22; <xref ref-type="bibr" rid="B7">Hanitsch 1923</xref>: 443; <xref ref-type="bibr" rid="B2">Bruijning 1948</xref>: 117; <xref ref-type="bibr" rid="B22">Princis 1965</xref>: 388; <xref ref-type="bibr" rid="B4">Grandcolas 1996</xref>: 520; <xref ref-type="bibr" rid="B23">Roth 2003</xref>: 33. Type species: <tp:taxon-name><tp:taxon-name-part taxon-name-part-type="genus">Protagonista</tp:taxon-name-part> <tp:taxon-name-part taxon-name-part-type="species">lugubris</tp:taxon-name-part></tp:taxon-name> Shelford, 1908.</comment></tp:nomenclature-citation></tp:nomenclature-citation-list></tp:nomenclature><tp:treatment-sec sec-type="Generic diagnosis"><title>Generic diagnosis.</title><p>The genus <italic><tp:taxon-name><tp:taxon-name-part taxon-name-part-type="genus">Protagonista</tp:taxon-name-part></tp:taxon-name></italic> is remarkable on account of the shape of the pronotum (as long as broad, quadrangular, with rounded angles, sides not de<!--PageBreak-->flexed), and the pubescence on its pronotum and tegmina (after <xref ref-type="bibr" rid="B26">Shelford 1908</xref>). The other three genera of <tp:taxon-name><tp:taxon-name-part taxon-name-part-type="subfamily">Archiblattinae</tp:taxon-name-part></tp:taxon-name> differ from it by the apterous female and the unarmed or weakly-armed femur (<italic><tp:taxon-name><tp:taxon-name-part taxon-name-part-type="genus">Archiblatta</tp:taxon-name-part></tp:taxon-name></italic> and <italic><tp:taxon-name><tp:taxon-name-part taxon-name-part-type="genus">Catara</tp:taxon-name-part></tp:taxon-name></italic>) or by the tibia having three rows of spines (<italic><tp:taxon-name><tp:taxon-name-part taxon-name-part-type="genus">Eroblatta</tp:taxon-name-part></tp:taxon-name></italic>).</p></tp:treatment-sec><tp:treatment-sec sec-type="Description"><title>Description.</title><p>Antennae slightly moniliform. Ocelli present. Pronotum as long as broad, quadrangular, with rounded angles, sides not deflexed and not covering vertex (Figs <xref ref-type="fig" rid="F1">1–6</xref> appears to show it covering the vertex, however this is an artifact of the photo angle). Pronotum and tegmina with fine pubescence. Tegmina and hind wings fully developed in the male, exceeding the apex of the abdomen. Tegmina short and truncated in the female, hind wing vestigial to a small lobe. Styli present and cerci moderate. Legs slender; front femora Type A<sub>2</sub>; hind tibia with 2 rows of spines along outer margin; hind metatarsus very long, considerably exceeding the remaining joints in length; the tarsal pulvilli present on the proximal four tarsomeres; arolia minute.</p><fig id="F1" position="float" orientation="portrait"><label>Figures 1–6.</label><caption><p>
          <italic><tp:taxon-name><tp:taxon-name-part taxon-name-part-type="genus">Protagonista</tp:taxon-name-part> <tp:taxon-name-part taxon-name-part-type="species">lugubris</tp:taxon-name-part></tp:taxon-name></italic> Shelford. <bold>1–2</bold> Male from Hainan: <bold>1</bold> dorsal view <bold>2</bold> ventral view <bold>3–4</bold> Female from Hainan: <bold>3</bold> dorsal view <bold>4</bold> ventral view <bold>5–6</bold> Male from Guangxi: <bold>5</bold> dorsal view <bold>6</bold> ventral view. Scale bars: 1.0 cm.</p></caption><graphic xmlns:xlink="http://www.w3.org/1999/xlink" xlink:href="zookeys-574-057-g001.jpg" position="float" orientation="portrait" xlink:type="simple" id="oo_82973.jpg"/></fig></tp:treatment-sec><tp:treatment-sec sec-type="Distribution"><title>Distribution.</title><p>Vietnam; Malaysia (Malacca State); Sumatra; Borneo; China (new record; Hainan, Guangxi).</p></tp:treatment-sec><ref-list><ref id="B27"><mixed-citation xmlns:xlink="http://www.w3.org/1999/xlink" xlink:type="simple">
          <person-group><name name-style="western"><surname>Shelford</surname><given-names>R</given-names></name></person-group> (<year>1910</year>) <article-title><tp:taxon-name><tp:taxon-name-part taxon-name-part-type="order">Orthoptera</tp:taxon-name-part></tp:taxon-name> Fam. <tp:taxon-name><tp:taxon-name-part taxon-name-part-type="family">Blattidae</tp:taxon-name-part></tp:taxon-name> Subfam. <tp:taxon-name><tp:taxon-name-part taxon-name-part-type="subfamily">Blattinae</tp:taxon-name-part></tp:taxon-name> (= <tp:taxon-name><tp:taxon-name-part taxon-name-part-type="subfamily">Periplanetinae</tp:taxon-name-part></tp:taxon-name>).</article-title> In: <person-group><name name-style="western"><surname>Wytsman</surname><given-names>P</given-names></name></person-group> (<role>Ed.</role>) <source>Genera Insectorum</source>. <publisher-loc>Belgique</publisher-loc>, <fpage>1</fpage>–<lpage>27</lpage>.</mixed-citation></ref><ref id="B7"><mixed-citation xmlns:xlink="http://www.w3.org/1999/xlink" xlink:type="simple">
          <person-group><name name-style="western"><surname>Hanitsch</surname><given-names>R</given-names></name></person-group> (<year>1923</year>) <article-title>Malayan <tp:taxon-name><tp:taxon-name-part taxon-name-part-type="family">Blattidae</tp:taxon-name-part></tp:taxon-name>. Part II.</article-title> <source>Journal Straits Branch Royal Asiatic Society</source> <volume>1</volume>: <fpage>395</fpage>–<lpage>474</lpage>.</mixed-citation></ref><ref id="B2"><mixed-citation xmlns:xlink="http://www.w3.org/1999/xlink" xlink:type="simple">
          <person-group><name name-style="western"><surname>Bruijning</surname><given-names>CFA</given-names></name></person-group> (<year>1948</year>) <article-title>Studies on Malayan <tp:taxon-name><tp:taxon-name-part taxon-name-part-type="family">Blattidae</tp:taxon-name-part></tp:taxon-name>.</article-title> <source>Zoologische Mededelingen</source> <volume>29</volume>: <fpage>1</fpage>–<lpage>174</lpage>.</mixed-citation></ref><ref id="B22"><mixed-citation xmlns:xlink="http://www.w3.org/1999/xlink" xlink:type="simple">
          <person-group><name name-style="western"><surname>Princis</surname><given-names>K</given-names></name></person-group> (<year>1965</year>) <article-title><tp:taxon-name><tp:taxon-name-part taxon-name-part-type="order">Blattariae</tp:taxon-name-part></tp:taxon-name>: Subordo <tp:taxon-name><tp:taxon-name-part taxon-name-part-type="superfamily">Blaberoidea</tp:taxon-name-part></tp:taxon-name>: Fam.: <tp:taxon-name><tp:taxon-name-part taxon-name-part-type="family">Oxyhaloidae</tp:taxon-name-part></tp:taxon-name>, <tp:taxon-name><tp:taxon-name-part taxon-name-part-type="family">Panesthiidae</tp:taxon-name-part></tp:taxon-name>, <tp:taxon-name><tp:taxon-name-part taxon-name-part-type="family">Cryptocercidae</tp:taxon-name-part></tp:taxon-name>, <tp:taxon-name><tp:taxon-name-part taxon-name-part-type="family">Chorisoneuridae</tp:taxon-name-part></tp:taxon-name>, <tp:taxon-name><tp:taxon-name-part taxon-name-part-type="family">Oulopterygidae</tp:taxon-name-part></tp:taxon-name>, <tp:taxon-name><tp:taxon-name-part taxon-name-part-type="family">Diplopteridae</tp:taxon-name-part></tp:taxon-name>, <tp:taxon-name><tp:taxon-name-part taxon-name-part-type="family">Anaplectidae</tp:taxon-name-part></tp:taxon-name>, <tp:taxon-name><tp:taxon-name-part taxon-name-part-type="family">Archiblattidae</tp:taxon-name-part></tp:taxon-name>, <tp:taxon-name><tp:taxon-name-part taxon-name-part-type="family">Nothoblattidae</tp:taxon-name-part></tp:taxon-name>.</article-title> In: <person-group><name name-style="western"><surname>Beier</surname><given-names>M</given-names></name></person-group> (<role>Ed.</role>) <issue-title>Orthopterorum Catalogus.</issue-title> <source>Uitgeverij Dr. W. Junk, ‘s-Gravenhage</source>, <fpage>284</fpage>–<lpage>400</lpage>.</mixed-citation></ref><ref id="B4"><mixed-citation xmlns:xlink="http://www.w3.org/1999/xlink" xlink:type="simple">
          <person-group><name name-style="western"><surname>Grandcolas</surname><given-names>P</given-names></name></person-group> (<year>1996</year>) <article-title>The phylogeny of cockroach families: a cladistic appraisal of morpho-anatomical data.</article-title> <source>Canadian Journal of Zoology</source> <volume>74</volume>: <fpage>508</fpage>–<lpage>527</lpage>. doi: <ext-link xlink:type="simple" ext-link-type="doi" xlink:href="10.1139/z96-059">10.1139/z96-059</ext-link></mixed-citation></ref><ref id="B23"><mixed-citation xmlns:xlink="http://www.w3.org/1999/xlink" xlink:type="simple">
          <person-group><name name-style="western"><surname>Roth</surname><given-names>LM</given-names></name></person-group> (<year>2003</year>) <article-title>Systematics and phylogeny of cockroaches (<tp:taxon-name><tp:taxon-name-part taxon-name-part-type="superorder">Dictyoptera</tp:taxon-name-part></tp:taxon-name>: <tp:taxon-name><tp:taxon-name-part taxon-name-part-type="suborder">Blattaria</tp:taxon-name-part></tp:taxon-name>).</article-title> <source>Oriental Insects</source> <volume>37</volume>: <fpage>1</fpage>–<lpage>186</lpage>. doi: <ext-link xlink:type="simple" ext-link-type="doi" xlink:href="10.1080/00305316.2003.10417344">10.1080/00305316.2003.10417344</ext-link></mixed-citation></ref><ref id="B26"><mixed-citation xmlns:xlink="http://www.w3.org/1999/xlink" xlink:type="simple">
          <person-group><name name-style="western"><surname>Shelford</surname><given-names>R</given-names></name></person-group> (<year>1908</year>) <article-title>Some new genera and species of <tp:taxon-name><tp:taxon-name-part taxon-name-part-type="family">Blattidae</tp:taxon-name-part></tp:taxon-name>, with notes on the form of the pronotum on the subfamily <tp:taxon-name><tp:taxon-name-part taxon-name-part-type="subfamily">Perisphaeriinae</tp:taxon-name-part></tp:taxon-name>.</article-title> <source>Annals and Magazine of Natural History</source>, <fpage>157</fpage>–<lpage>177</lpage>. doi: <ext-link xlink:type="simple" ext-link-type="doi" xlink:href="10.1080/00222930808692379">10.1080/00222930808692379</ext-link></mixed-citation></ref></ref-list></tp:taxon-treatment>
