# Supplementary material for: Protagonista lugubris, a cockroach species new to China and its contribution to the revision of genus Protagonista, with notes on the taxonomy of Archiblattinae (Blattodea, Blattidae)
Source: Zookeys. 2016 Mar 28;(574):57–73. doi: 10.3897/zookeys.574.7111 (PMC4829902; doi:10.3897/zookeys.574.7111)
Supplement: XML Treatment for Protagonista lugubris [file zookeys.574.7111-treatment3.xml]

<!DOCTYPE tp:taxon-treatment
  PUBLIC "-//TaxonX//DTD Taxonomic Treatment Publishing DTD v0 20100105//EN" "tax-treatment-NSO.dtd">
<tp:taxon-treatment xmlns:tp="http://www.plazi.org/taxpub"><tp:treatment-meta><kwd-group><label>Taxon classification</label><kwd><named-content content-type="kingdom">Animalia</named-content></kwd><kwd><named-content content-type="order">Blattodea</named-content></kwd><kwd><named-content content-type="family">Blattidae</named-content></kwd></kwd-group><mixed-citation publication-type="journal"><person-group><name><surname>Wang</surname><given-names>Chenchen</given-names></name><name><surname>Wang</surname><given-names>Zongqing</given-names></name><name><surname>Che</surname><given-names>Yanli</given-names></name></person-group><article-title><italic><tp:taxon-name><tp:taxon-name-part taxon-name-part-type="genus">Protagonista</tp:taxon-name-part> <tp:taxon-name-part taxon-name-part-type="species">lugubris</tp:taxon-name-part></tp:taxon-name></italic>, a cockroach species new to China and its contribution to the revision of genus <italic><tp:taxon-name><tp:taxon-name-part taxon-name-part-type="genus">Protagonista</tp:taxon-name-part></tp:taxon-name></italic>, with notes on the taxonomy of <tp:taxon-name><tp:taxon-name-part taxon-name-part-type="subfamily">Archiblattinae</tp:taxon-name-part></tp:taxon-name> (<tp:taxon-name><tp:taxon-name-part taxon-name-part-type="order">Blattodea</tp:taxon-name-part></tp:taxon-name>, <tp:taxon-name><tp:taxon-name-part taxon-name-part-type="family">Blattidae</tp:taxon-name-part></tp:taxon-name>)</article-title><source>Zookeys</source><day>28</day><month>3</month><year>2016</year><volume>2016</volume><issue>574</issue><fpage>57</fpage><lpage>73</lpage><pub-id pub-id-type="doi">10.3897/zookeys.574.7111</pub-id></mixed-citation></tp:treatment-meta><tp:nomenclature><tp:taxon-name>
            <tp:taxon-name-part taxon-name-part-type="genus">Protagonista</tp:taxon-name-part>
            <tp:taxon-name-part taxon-name-part-type="species">lugubris</tp:taxon-name-part>
          </tp:taxon-name><tp:taxon-authority>Shelford, 1908</tp:taxon-authority><tp:taxon-status xmlns:xlink="http://www.w3.org/1999/xlink" xlink:type="simple">new record from China</tp:taxon-status><xref ref-type="fig" rid="F1">Figs 1–6</xref><xref ref-type="fig" rid="F2">, 7–12</xref><xref ref-type="fig" rid="F3">, 13–22</xref><xref ref-type="fig" rid="F4">, 23–27</xref><xref ref-type="fig" rid="F5">, 28–33</xref><xref ref-type="fig" rid="F6">, 34–43</xref><xref ref-type="fig" rid="F7">, 45</xref><xref ref-type="fig" rid="F8">, 48–49</xref><tp:nomenclature-citation-list><tp:nomenclature-citation><tp:taxon-name><tp:taxon-name-part taxon-name-part-type="genus">Protagonista</tp:taxon-name-part> <tp:taxon-name-part taxon-name-part-type="species">lugubris</tp:taxon-name-part></tp:taxon-name><comment> Shelford, 1908: 158; <xref ref-type="bibr" rid="B27">Shelford 1910</xref>: 22; <xref ref-type="bibr" rid="B9">Hanitsch 1927</xref>: 40; <xref ref-type="bibr" rid="B10">Hanitsch 1929</xref>: 17; <xref ref-type="bibr" rid="B2">Bruijning 1948</xref>: 117.</comment></tp:nomenclature-citation></tp:nomenclature-citation-list></tp:nomenclature><tp:treatment-sec sec-type="Description"><title>Description.</title><p>
            <bold>Male.</bold> Body slender, dark brown to black (Figs <xref ref-type="fig" rid="F1">1–2</xref>, <xref ref-type="fig" rid="F1">5–6</xref>, <xref ref-type="fig" rid="F8">49</xref>). Eyes black, ocelli yellowish white. Vertex and face dark brown to black. Clypeus yellowish or dark brown and the base of labrum pale, labial palpi and maxillary palpomeres brown. Antennae brown or black, apical joints creamy-white. Pronotum and tegmina dark brown or black and apex of tegmina brownish yellow or brown. Legs brown or black. Abdomen reddish brown with dark brown margins or uniformly black. Cerci brown or yellowish brown.</p><p>Head with vertex punctate, with three smooth longitudinal stripes (Figs <xref ref-type="fig" rid="F3">13</xref>, <xref ref-type="fig" rid="F6">34</xref>). Eyes reniform and closer together than antennal sockets. Ocelli elliptical with distinct border. Face punctate, with some smooth interspaces and lines (Figs <xref ref-type="fig" rid="F3">13</xref>, <xref ref-type="fig" rid="F6">34</xref>). Antennae with numerous bristles, shorter than the body. Pronotum elongate, trapezoidal, with punctations and pubescence, margins thickened and raised, with three smooth longitudinal impressions and some smooth interspaces, disk not flat (Figs <xref ref-type="fig" rid="F2">7</xref>, <xref ref-type="fig" rid="F3">16</xref>, <xref ref-type="fig" rid="F5">28</xref>, <xref ref-type="fig" rid="F6">37</xref>). Both tegmina and hind wings fully developed, extending beyond the end of abdomen. Tegmina narrow with scattered erect pubescence; basal half sclerotized (Figs <xref ref-type="fig" rid="F2">8</xref>, <xref ref-type="fig" rid="F5">29</xref>), veins indistinct other than <italic>Sc</italic>, <italic>R</italic> and <italic>CuP</italic>; <italic>CuP</italic> ending at the middle of the hind margin, <italic>A</italic> almost invisible (Figs <xref ref-type="fig" rid="F3">17</xref>, <xref ref-type="fig" rid="F6">38</xref>). Hind wing with indistinct <italic>Sc</italic>, <italic>M</italic> bifurcated; <italic>CuA</italic> with 9 branches, of which four branch again (Figs <xref ref-type="fig" rid="F3">18</xref>, <xref ref-type="fig" rid="F6">39</xref>). Legs slender with dense pubescence. Tarsal claws symmetrical and unspecialized. First abdominal tergum specialized, with dense setae medially (Figs <xref ref-type="fig" rid="F2">9</xref>, <xref ref-type="fig" rid="F3">19</xref>, <xref ref-type="fig" rid="F5">30</xref>, <xref ref-type="fig" rid="F6">40</xref>).</p><!--PageBreak--><p>Supra-anal plate in ventral view symmetrical, hind margin convex with a weak medial indentation, two paraprocts large and nearly symmetrical (Figs <xref ref-type="fig" rid="F2">10</xref>, <xref ref-type="fig" rid="F3">20</xref>). Cerci conical and segmented (Figs <xref ref-type="fig" rid="F2">10</xref>, <xref ref-type="fig" rid="F5">31</xref>). Subgenital plate in dorsal view nearly symmetrical; styli modest, cylindroid (Figs <xref ref-type="fig" rid="F2">11</xref>, <xref ref-type="fig" rid="F3">21</xref>, <xref ref-type="fig" rid="F5">32</xref>, <xref ref-type="fig" rid="F6">42</xref>). Left phallomere consisting of three parts: <italic>L1</italic>, <italic>L2</italic> and <italic>L3</italic>; sclerite <italic>L1</italic> folded with a narrow and fingerlike terminus; sclerite <italic>L2</italic> large, flat, and folded over posteriorly so that <italic>L2v</italic> lies on the ventral surface of the phallomere and <italic>L2d</italic> on the dorsal, sclerite <italic>L2d</italic> with a rough and curved margin, terminus acute, sclerite <italic>L2v</italic> with two acute ends posteriorly, of which (in dorsal view) the left one tapers towards the right and the other towards the left; sclerite <italic>L3</italic> forming an elongate hook of which the curved part has a small spinous protuberance (Figs <xref ref-type="fig" rid="F2">12</xref>, <xref ref-type="fig" rid="F3">22</xref>, <xref ref-type="fig" rid="F5">33</xref>, <xref ref-type="fig" rid="F6">43</xref>) that is inconspicuous due to the observation angle. Right phallomere consisting of three parts: <italic>R1</italic>, <italic>R2</italic> and <italic>R3</italic>; sclerite <italic>R1</italic> expanding downward towards the left and with a serrate edge; <italic>R2</italic>, hook-like, expanding towards the left; the basal sclerite of <italic>R3</italic> broad and slightly curved, joining with <italic>R2</italic>. The ventral phallomere (<italic>v.ph.</italic>) under <!--PageBreak-->the right phallomere, flat, posteriorly rounded, with a more or less sclerotized ventral surface (Figs <xref ref-type="fig" rid="F2">12</xref>, <xref ref-type="fig" rid="F3">22</xref>, <xref ref-type="fig" rid="F5">33</xref>, <xref ref-type="fig" rid="F6">43</xref>).</p><p>
            <bold>Female.</bold> Body black (Figs <xref ref-type="fig" rid="F1">3–4</xref>, <xref ref-type="fig" rid="F8">48</xref>). Eyes, ocelli and antennae similar to those of male. Vertex and face reddish brown. Labial palpi and maxillary palpomeres brown. Pronotum black. Abdominal terga black, but with the last segment brown. Abdominal sterna black and center reddish brown. Legs and cerci brown.</p><p>Vertex exposed, with 3 longitudinal shining stripes. Face punctuated. Tegmina short, just exceeding the metanotum, with punctures and scattered erect pubescence, heavily sclerotized with metallic shine. Hind wings much reduced. Legs slender, front femur Type A<sub>2</sub>. Each hind tibia with 2 rows of spines along outer margin. Hind metatarsus exceeding the remaining joints in length.</p><p>Supra-anal plate nearly symmetrical, roof shaped, the hind margin nearly blunt and round; paraprocts (<italic>pp.</italic>) broad and similar (Fig. <xref ref-type="fig" rid="F4">23</xref>). The juncture between the spermatheca plate and the anterior arch (<italic>a.a.</italic>) membranous and somewhat extensible (Fig. <xref ref-type="fig" rid="F4">23</xref>). First valve (<italic>v.I</italic>) falciform, sclerotized, with slender base and weakly sclerotized terminus (Figs <xref ref-type="fig" rid="F4">23</xref>, <xref ref-type="fig" rid="F4">24</xref>, <xref ref-type="fig" rid="F4">25</xref>); laterosternite IX (<italic>ltst.IX</italic>) large, fused to paratergites <!--PageBreak-->(<italic>pt.</italic>); paratergites (<italic>pt.</italic>) slender (Fig. <xref ref-type="fig" rid="F4">23</xref>). Second valve (<italic>v.II</italic>) small and slender, basally fused, connecting to third valve (<italic>v.III</italic>) by membrane (Figs <xref ref-type="fig" rid="F4">23</xref>, <xref ref-type="fig" rid="F4">24</xref>, <xref ref-type="fig" rid="F4">26</xref>). Third valve larger than second valve but smaller than first valve, with weakly sclerotized and curved apex, basal portion fused and slightly raised (Figs <xref ref-type="fig" rid="F4">23</xref>, <xref ref-type="fig" rid="F4">24</xref>, <xref ref-type="fig" rid="F4">27</xref>). Anterior arch (<italic>a.a.</italic>) claviform, with tapering terminus (Fig. <xref ref-type="fig" rid="F4">23</xref>). Well developed basivalvula (<italic>bsv.</italic>) strongly sclerotized, fused with the anterolateral deflections of the spermatheca plate. Laterosternal shelf (<italic>ltst.sh.</italic>) flat, divided by common oviduct opening (<italic>c.o.o.</italic>). Subgenital plate in dorsal view symmetrical (Fig. <xref ref-type="fig" rid="F4">23</xref>).</p><p>
            <bold>Nymph.</bold> Body color, characters of pronotum and antennae similar to those of adults. Legs light brown. Cerci reddish brown.</p><p>
            <bold><!--PageBreak-->Infraspecific variation.</bold> The individual differences in morphological characters mainly involve: 1) the number and shape of smooth areas of pronotum (Figs <xref ref-type="fig" rid="F2">7</xref>, <xref ref-type="fig" rid="F3">16</xref>, <xref ref-type="fig" rid="F5">28</xref>, <xref ref-type="fig" rid="F6">37</xref>); 2) the dentate tine close to the largest tine of the serrated edge of sclerite <italic>R1</italic> sclerotized (Figs <xref ref-type="fig" rid="F2">12</xref>, <xref ref-type="fig" rid="F3">22</xref>) or not sclerotized (only one case, Figs <xref ref-type="fig" rid="F5">33</xref>, <xref ref-type="fig" rid="F6">43</xref>); 3) body color (Figs <xref ref-type="fig" rid="F1">1–2</xref>, <xref ref-type="fig" rid="F1">5–6</xref>). We provide pictures for detailed comparison (one male from Hainan, one male from Guangxi) illustrating the appearance of individual differences (Figs <xref ref-type="fig" rid="F1">1–2</xref>, <xref ref-type="fig" rid="F1">5–6</xref>, <xref ref-type="fig" rid="F2">7–12</xref>, <xref ref-type="fig" rid="F3">13–22</xref>, <xref ref-type="fig" rid="F5">28–33</xref>, <xref ref-type="fig" rid="F6">34–43</xref>). These infraspecific variations cannot separate the populations from each other into different species and the key morphological characters strongly suggest they are conspecific. However, their COI genes show a great genetic divergence among them: the standard barcoding sequence of one (Baisha) of the three Hainan populations has a distance of 3.0% and 3.1% from the other two (Wuzhishan, Baoting) respectively, and it is far distant (4.6%) from the Guangxi population, which in turn is very distinct from the two remaining Hainan populations (Wuzhishan, 6.1%; Baoting, 6.2%).</p><p>
            <bold>Male measurements (mm).</bold> Body length: 17.5–21.0. Total length including tegmen: 19.0–24.5 . Pronotum length × width: 4.9–5.5 × 5.5–6.5. Tegmen length × width: 15.0–20.0 × 5.0–6.5.</p><!--PageBreak--><p>
            <bold>Female measurements (mm).</bold> Body length: 19.0–20.0. Pronotum length × width: 5.5–6.0 × 6.0–6.5. Tegmen length × width: 4.7–5.0 ×4.7–5.0.</p><fig id="F2" position="float" orientation="portrait"><label>Figures 7–12.</label><caption><p>
          <italic><tp:taxon-name><tp:taxon-name-part taxon-name-part-type="genus">Protagonista</tp:taxon-name-part> <tp:taxon-name-part taxon-name-part-type="species">lugubris</tp:taxon-name-part></tp:taxon-name></italic> Shelford, male from Hainan: <bold>7</bold> pronotum <bold>8</bold> tegmen <bold>9</bold> abdominal tergum 1, dorsal view <bold>10</bold> supra-anal plate and paraprocts, ventral view <bold>11</bold> subgenital plate, dorsal view <bold>12</bold> left phallomere and right phallomere. Scale bars: 1.0 mm.</p></caption><graphic xmlns:xlink="http://www.w3.org/1999/xlink" xlink:href="zookeys-574-057-g002.jpg" position="float" orientation="portrait" xlink:type="simple" id="oo_82975.jpg"/></fig><fig id="F3" position="float" orientation="portrait"><label>Figures 13–22.</label><caption><p>
          <italic><tp:taxon-name><tp:taxon-name-part taxon-name-part-type="genus">Protagonista</tp:taxon-name-part> <tp:taxon-name-part taxon-name-part-type="species">lugubris</tp:taxon-name-part></tp:taxon-name></italic> Shelford, male from Hainan: <bold>13</bold> head, frontal view <bold>14</bold> maxillary palps 3–5 <bold>15</bold> front femur <bold>16</bold> pronotum <bold>17</bold> tegmen <bold>18</bold> hind wing <bold>19</bold> abdominal tergum 1, dorsal view <bold>20</bold> supra-anal plate and paraprocts, ventral view <bold>21</bold> subgenital plate, dorsal view <bold>22</bold> left phallomere and right phallomere. Scale bars: 1.0 mm (<bold>13, 15–16, 19–21</bold>), 0.5 mm (<bold>14, 22</bold>), 2.0 mm (<bold>17–18</bold>).</p></caption><graphic xmlns:xlink="http://www.w3.org/1999/xlink" xlink:href="zookeys-574-057-g003.jpg" position="float" orientation="portrait" xlink:type="simple" id="oo_82976.jpg"/></fig><fig id="F4" position="float" orientation="portrait"><label>Figures 23–27.</label><caption><p>
          <italic><tp:taxon-name><tp:taxon-name-part taxon-name-part-type="genus">Protagonista</tp:taxon-name-part> <tp:taxon-name-part taxon-name-part-type="species">lugubris</tp:taxon-name-part></tp:taxon-name></italic> Shelford, female from Hainan, female genitalia: <bold>23</bold> posterior view and dorsal view of subgenital plate <bold>24</bold> valves and accessory sclerites, dorsal view <bold>25</bold> first valve, ventral view <bold>26</bold> second valve, ventral view <bold>27</bold> third valve, ventral view. Scale bars = 1.0 mm.</p></caption><graphic xmlns:xlink="http://www.w3.org/1999/xlink" xlink:href="zookeys-574-057-g004.jpg" position="float" orientation="portrait" xlink:type="simple" id="oo_82977.jpg"/></fig><fig id="F5" position="float" orientation="portrait"><label>Figures 28–33.</label><caption><p>
          <italic><tp:taxon-name><tp:taxon-name-part taxon-name-part-type="genus">Protagonista</tp:taxon-name-part> <tp:taxon-name-part taxon-name-part-type="species">lugubris</tp:taxon-name-part></tp:taxon-name></italic> Shelford, male from Guangxi: <bold>28</bold> pronotum <bold>29</bold> tegmen <bold>30</bold> abdominal tergum 1, dorsal view <bold>31</bold> supra-anal plate and paraprocts broken, ventral view <bold>32</bold> subgenital plate, dorsal view <bold>33</bold> left phallomere and right phallomere. Scale bars: 1.0 mm (<bold>28, 30–33</bold>), 2.0 mm (<bold>29</bold>).</p></caption><graphic xmlns:xlink="http://www.w3.org/1999/xlink" xlink:href="zookeys-574-057-g005.jpg" position="float" orientation="portrait" xlink:type="simple" id="oo_82979.jpg"/></fig><fig id="F6" position="float" orientation="portrait"><label>Figures 34–43.</label><caption><p>
          <italic><tp:taxon-name><tp:taxon-name-part taxon-name-part-type="genus">Protagonista</tp:taxon-name-part> <tp:taxon-name-part taxon-name-part-type="species">lugubris</tp:taxon-name-part></tp:taxon-name></italic> Shelford, male from Guangxi: <bold>34</bold> head, frontal view <bold>35</bold> maxillary palps 3–5 <bold>36</bold> front femur <bold>37</bold> pronotum <bold>38</bold> tegmen <bold>39</bold> hind wing <bold>40</bold> abdominal tergum 1, dorsal view <bold>41</bold> supra-anal plate and paraprocts broken, ventral view <bold>42</bold> subgenital plate, dorsal view <bold>43</bold> left phallomere and right phallomere. Scale bars: 1.0 mm (<bold>34, 36–37, 40</bold>), 0.5 mm (<bold>35, 41–42</bold>), 2.0 mm (<bold>38–39</bold>).</p></caption><graphic xmlns:xlink="http://www.w3.org/1999/xlink" xlink:href="zookeys-574-057-g006.jpg" position="float" orientation="portrait" xlink:type="simple" id="oo_82980.jpg"/></fig><fig id="F7" position="float" orientation="portrait"><label>Figures 44–47.</label><caption><p>
          <italic><tp:taxon-name><tp:taxon-name-part taxon-name-part-type="genus">Protagonista</tp:taxon-name-part></tp:taxon-name></italic> species, holotypes and labels. <bold>44</bold> <italic><tp:taxon-name><tp:taxon-name-part taxon-name-part-type="genus">Protagonista</tp:taxon-name-part> <tp:taxon-name-part taxon-name-part-type="species">lugubris</tp:taxon-name-part></tp:taxon-name></italic>, male <bold>45</bold> <italic><tp:taxon-name><tp:taxon-name-part taxon-name-part-type="genus">Protagonista</tp:taxon-name-part> <tp:taxon-name-part taxon-name-part-type="species">pertristis</tp:taxon-name-part></tp:taxon-name></italic> stat. rev., female <bold>46</bold> <italic><tp:taxon-name><tp:taxon-name-part taxon-name-part-type="genus">Protagonista</tp:taxon-name-part> <tp:taxon-name-part taxon-name-part-type="species">fusca</tp:taxon-name-part></tp:taxon-name></italic>, now synonym of <italic><tp:taxon-name><tp:taxon-name-part taxon-name-part-type="genus">Protagonista</tp:taxon-name-part> <tp:taxon-name-part taxon-name-part-type="species">pertristis</tp:taxon-name-part></tp:taxon-name></italic>, male <bold>47</bold> <italic><tp:taxon-name><tp:taxon-name-part taxon-name-part-type="genus">Protagonista</tp:taxon-name-part> <tp:taxon-name-part taxon-name-part-type="species">aterrima</tp:taxon-name-part></tp:taxon-name></italic>, now synonym of <italic><tp:taxon-name><tp:taxon-name-part taxon-name-part-type="genus">Protagonista</tp:taxon-name-part> <tp:taxon-name-part taxon-name-part-type="species">pertristis</tp:taxon-name-part></tp:taxon-name></italic>, female. Scale bars: 5.0 mm.</p></caption><graphic xmlns:xlink="http://www.w3.org/1999/xlink" xlink:href="zookeys-574-057-g007.jpg" position="float" orientation="portrait" xlink:type="simple" id="oo_82982.jpg"/></fig><fig id="F8" position="float" orientation="portrait"><label>Figures 48–49.</label><caption><p>
          <bold>48</bold> <italic><tp:taxon-name><tp:taxon-name-part taxon-name-part-type="genus">Protagonista</tp:taxon-name-part> <tp:taxon-name-part taxon-name-part-type="species">lugubris</tp:taxon-name-part></tp:taxon-name></italic> Shelford, adult female from Longtan Park in Guiping, Guangxi, <named-content xmlns:xlink="http://www.w3.org/1999/xlink" content-type="date" xlink:type="simple">2011.VIII.4</named-content>, eating a wasp body near a light trap <bold>49</bold> <italic><tp:taxon-name><tp:taxon-name-part taxon-name-part-type="genus">Protagonista</tp:taxon-name-part> <tp:taxon-name-part taxon-name-part-type="species">lugubris</tp:taxon-name-part></tp:taxon-name></italic> Shelford, adult male from Diaoluo Mt. in Lingshui, Hainan. Both photographed by XinRan Li (= Conlin McCat).</p></caption><graphic xmlns:xlink="http://www.w3.org/1999/xlink" xlink:href="zookeys-574-057-g008.jpg" position="float" orientation="portrait" xlink:type="simple" id="oo_82983.jpg"/></fig><fig id="F9" position="float" orientation="portrait"><label>Figure 50.</label><caption><p>
          <italic><tp:taxon-name><tp:taxon-name-part taxon-name-part-type="genus">Eroblatta</tp:taxon-name-part> <tp:taxon-name-part taxon-name-part-type="species">borneensis</tp:taxon-name-part></tp:taxon-name></italic> (<xref ref-type="bibr" rid="B26">Shelford 1908</xref>), holotype and labels. Scale bar: 5.0 mm.</p></caption><graphic xmlns:xlink="http://www.w3.org/1999/xlink" xlink:href="zookeys-574-057-g009.jpg" position="float" orientation="portrait" xlink:type="simple" id="oo_82985.jpg"/></fig></tp:treatment-sec><tp:treatment-sec sec-type="material"><title>Material examined.</title><p>One male and one nymph, China: Hainan Prov., Baisha County, Yinggeling Natural Reserve, Nankai Station, in rotten wood, <named-content xmlns:xlink="http://www.w3.org/1999/xlink" content-type="date" xlink:type="simple">21 April 2015</named-content>, coll. Xinran Li (=Conlin McCat) and Zhiwei Qiu; one male, China: Hainan Prov., Mt. Diaoluoshan, 275m, <named-content xmlns:xlink="http://www.w3.org/1999/xlink" content-type="dwc:verbatimCoordinates" xlink:type="simple">18°40.080'N, 109°53.998'E</named-content>, <named-content xmlns:xlink="http://www.w3.org/1999/xlink" content-type="date" xlink:type="simple">25 May 2014</named-content>, coll. Shunhua Gui and Xinran Li (=Conlin McCat); one male, China: Hainan Prov., Baoting County, Maogan Township, <named-content xmlns:xlink="http://www.w3.org/1999/xlink" content-type="date" xlink:type="simple">11–12 April 2015</named-content>, coll. Qikun Bai; one female, China: Hainan Prov., Mt. Wuzhishan, 795m, <named-content xmlns:xlink="http://www.w3.org/1999/xlink" content-type="date" xlink:type="simple">18–21 May 2014</named-content>, coll. Shunhua Gui, Xinran Li (=Conlin McCat) and Jianyue Qiu; one male, China: Guangxi Aut. Reg., Guiping City, Longtan Park, 386 m, <named-content xmlns:xlink="http://www.w3.org/1999/xlink" content-type="dwc:verbatimCoordinates" xlink:type="simple">23°31.140'N, 109°59. 510'E</named-content>, <named-content xmlns:xlink="http://www.w3.org/1999/xlink" content-type="date" xlink:type="simple">31 May–2 June 2014</named-content>, coll. Shunhua Gui and Xinran Li (=Conlin McCat); one male and two females, China: Guangxi Aut. Reg., Fangchenggang City, Shangsi County, Shiwandashan Forest Park, 296 m, <named-content xmlns:xlink="http://www.w3.org/1999/xlink" content-type="date" xlink:type="simple">28 June 2015</named-content>, coll. Lu Qiu and Qikun Bai.</p></tp:treatment-sec><tp:treatment-sec sec-type="Distribution"><title>Distribution.</title><p>China (new recored; Hainan, Guangxi); Vietnam.</p></tp:treatment-sec><tp:treatment-sec sec-type="Habitat"><title>Habitat.</title><p>The adult <italic><tp:taxon-name><tp:taxon-name-part taxon-name-part-type="genus">Protagonista</tp:taxon-name-part> <tp:taxon-name-part taxon-name-part-type="species">lugubris</tp:taxon-name-part></tp:taxon-name></italic> were observed in shrubs at night by the collectors who also found the nymphs and adults in rotten wood. Their rugged pronotum with thickened and raised margins, which resembles that of <tp:taxon-name><tp:taxon-name-part taxon-name-part-type="subfamily">Cryptocercinae</tp:taxon-name-part></tp:taxon-name> and <tp:taxon-name><tp:taxon-name-part taxon-name-part-type="subfamily">Panesthiinae</tp:taxon-name-part></tp:taxon-name> is conducive to moving about in rotten wood. However, if <italic><tp:taxon-name><tp:taxon-name-part taxon-name-part-type="genus">Protagonista</tp:taxon-name-part></tp:taxon-name></italic> utilizes the wood tunneled by other organisms or if they bore the wood themselves is yet to be seen. Additionally, wood feeding has not been observed but is still a possibility in <italic><tp:taxon-name><tp:taxon-name-part taxon-name-part-type="genus">Protagonista</tp:taxon-name-part></tp:taxon-name></italic> and the other morphologically similar <tp:taxon-name><tp:taxon-name-part taxon-name-part-type="subfamily">Archiblattinae</tp:taxon-name-part></tp:taxon-name>.</p><!--PageBreak--></tp:treatment-sec><tp:treatment-sec><!--Section generated to contain objects referenced in tp:taxon-treatment.--><fig id="F1" position="float" orientation="portrait"><label>Figures 1–6.</label><caption><p>
          <italic><tp:taxon-name><tp:taxon-name-part taxon-name-part-type="genus">Protagonista</tp:taxon-name-part> <tp:taxon-name-part taxon-name-part-type="species">lugubris</tp:taxon-name-part></tp:taxon-name></italic> Shelford. <bold>1–2</bold> Male from Hainan: <bold>1</bold> dorsal view <bold>2</bold> ventral view <bold>3–4</bold> Female from Hainan: <bold>3</bold> dorsal view <bold>4</bold> ventral view <bold>5–6</bold> Male from Guangxi: <bold>5</bold> dorsal view <bold>6</bold> ventral view. Scale bars: 1.0 cm.</p></caption><graphic xmlns:xlink="http://www.w3.org/1999/xlink" xlink:href="zookeys-574-057-g001.jpg" position="float" orientation="portrait" xlink:type="simple" id="oo_82973.jpg"/></fig></tp:treatment-sec><ref-list><ref id="B27"><mixed-citation xmlns:xlink="http://www.w3.org/1999/xlink" xlink:type="simple">
          <person-group><name name-style="western"><surname>Shelford</surname><given-names>R</given-names></name></person-group> (<year>1910</year>) <article-title><tp:taxon-name><tp:taxon-name-part taxon-name-part-type="order">Orthoptera</tp:taxon-name-part></tp:taxon-name> Fam. <tp:taxon-name><tp:taxon-name-part taxon-name-part-type="family">Blattidae</tp:taxon-name-part></tp:taxon-name> Subfam. <tp:taxon-name><tp:taxon-name-part taxon-name-part-type="subfamily">Blattinae</tp:taxon-name-part></tp:taxon-name> (= <tp:taxon-name><tp:taxon-name-part taxon-name-part-type="subfamily">Periplanetinae</tp:taxon-name-part></tp:taxon-name>).</article-title> In: <person-group><name name-style="western"><surname>Wytsman</surname><given-names>P</given-names></name></person-group> (<role>Ed.</role>) <source>Genera Insectorum</source>. <publisher-loc>Belgique</publisher-loc>, <fpage>1</fpage>–<lpage>27</lpage>.</mixed-citation></ref><ref id="B9"><mixed-citation xmlns:xlink="http://www.w3.org/1999/xlink" xlink:type="simple">
          <person-group><name name-style="western"><surname>Hanitsch</surname><given-names>R</given-names></name></person-group> (<year>1927</year>) <article-title>On a collection of <tp:taxon-name><tp:taxon-name-part taxon-name-part-type="family">Blattidae</tp:taxon-name-part></tp:taxon-name> from southern Annam.</article-title> <source>Journal Siam Society, Natural History</source> <supplement>Suppl. 22</supplement>: <fpage>7</fpage>–<lpage>48</lpage>.</mixed-citation></ref><ref id="B10"><mixed-citation xmlns:xlink="http://www.w3.org/1999/xlink" xlink:type="simple">
          <person-group><name name-style="western"><surname>Hanitsch</surname><given-names>R</given-names></name></person-group> (<year>1929</year>) <article-title>Dr. E. Mjöberg’s zoological collections from Sumatra. 11. <tp:taxon-name><tp:taxon-name-part taxon-name-part-type="family">Blattidae</tp:taxon-name-part></tp:taxon-name>.</article-title> <source>Arkiv för Zoologi</source> <volume>2</volume>: <fpage>1</fpage>–<lpage>20</lpage>.</mixed-citation></ref><ref id="B2"><mixed-citation xmlns:xlink="http://www.w3.org/1999/xlink" xlink:type="simple">
          <person-group><name name-style="western"><surname>Bruijning</surname><given-names>CFA</given-names></name></person-group> (<year>1948</year>) <article-title>Studies on Malayan <tp:taxon-name><tp:taxon-name-part taxon-name-part-type="family">Blattidae</tp:taxon-name-part></tp:taxon-name>.</article-title> <source>Zoologische Mededelingen</source> <volume>29</volume>: <fpage>1</fpage>–<lpage>174</lpage>.</mixed-citation></ref><ref id="B26"><mixed-citation xmlns:xlink="http://www.w3.org/1999/xlink" xlink:type="simple">
          <person-group><name name-style="western"><surname>Shelford</surname><given-names>R</given-names></name></person-group> (<year>1908</year>) <article-title>Some new genera and species of <tp:taxon-name><tp:taxon-name-part taxon-name-part-type="family">Blattidae</tp:taxon-name-part></tp:taxon-name>, with notes on the form of the pronotum on the subfamily <tp:taxon-name><tp:taxon-name-part taxon-name-part-type="subfamily">Perisphaeriinae</tp:taxon-name-part></tp:taxon-name>.</article-title> <source>Annals and Magazine of Natural History</source>, <fpage>157</fpage>–<lpage>177</lpage>. doi: <ext-link xlink:type="simple" ext-link-type="doi" xlink:href="10.1080/00222930808692379">10.1080/00222930808692379</ext-link></mixed-citation></ref></ref-list></tp:taxon-treatment>
